# Supplementary material for: Bispecific T-Cell Engagers Targeting Membrane-Bound IgE
Source: Biomedicines. 2021 Oct 29;9(11):1568. doi: 10.3390/biomedicines9111568 (PMC8615095; doi:10.3390/biomedicines9111568)
Supplement: Supplementary file 1 [file biomedicines-09-01568-s001.zip]

Archive with 3 entries (3 files):
- SupplementaryTable S1.pdf
- SupplementaryTable S2.pdf
- SupplementaryTable S3.pdf
